# Supplementary material for: α-Synucleinopathy associated c-Abl activation causes p53-dependent autophagy impairment
Source: Mol Neurodegener. 2020 Apr 16;15:27. doi: 10.1186/s13024-020-00364-w (PMC7164361; doi:10.1186/s13024-020-00364-w)
Supplement: Supplementary file 1 — Additional file 1: Figure S1. Increased 3-nitrotyrosine (3-NT) immunoreactivity in TgA53T neurons indicate neuronal oxidative stress. Figure S2. Activation of c-Abl and p53 is associated with α-synucleinopathy. Figure S3. Activation of Mdm2 in A53TαSyn Tg Mice brainstem (BST). Figure S4. Increased cytosolic p53 in TgA53T neurons. Figure S5. Colocalization of p62 accumulation with pS129αS in TgA53T. Figure S6. c-Abl activity and autophagy in HEK-293 cells. Figure S7. c-Abl activity modulates nutrient starvation induced autophagy. Figure S8. Constitutively active c-Abl suppresses Mdm2 levels and increases p53 levels. Figure S9. Increased mTOR activation with c-Abl activation. Figure S10. c-Abl-dependent effects on mTOR and AMPK is blocked by inhibition of p53. Figure S11. Inhibition of c-Abl by nilotinib (Nilo) modulate basal autophagy, in neuronal cells. Figure S12. c-Abl-dependent effects on mTOR and AMPK. Figure S13. Nilotinib treatment decreases activation of astrocyte and microglia in the TgA53T Cerebellum and Brainstem. Figure S14. Nilotinib treatment is not able to inhibit c-Abl in the TgA53T spinal cord. Figure S15. Nilotinib treatment is not able to change αS pathology or attenuates autophagy deficit in spinal cord. Figure S16. Nilotinib treatment is not able to inhibit astrocyte/microglia activation in spinal cord. Table S1. Antibodies used for Western blotting and immunohistochemistry. [file 13024_2020_364_MOESM1_ESM.zip]

Archive with 17 entries (17 files):
- 13024_2020_364_MOESM1_ESM/Figure S1.TIF
- 13024_2020_364_MOESM1_ESM/Figure S10.TIF
- 13024_2020_364_MOESM1_ESM/Figure S11.TIF
- 13024_2020_364_MOESM1_ESM/Figure S12.TIF
- 13024_2020_364_MOESM1_ESM/Figure S13.TIF
- 13024_2020_364_MOESM1_ESM/Figure S14.TIF
- 13024_2020_364_MOESM1_ESM/Figure S15.TIF
- 13024_2020_364_MOESM1_ESM/Figure S16.TIF
- 13024_2020_364_MOESM1_ESM/Figure S2.TIF
- 13024_2020_364_MOESM1_ESM/Figure S3.TIF
- 13024_2020_364_MOESM1_ESM/Figure S4.TIF
- 13024_2020_364_MOESM1_ESM/Figure S5.TIF
- 13024_2020_364_MOESM1_ESM/Figure S6.TIF
- 13024_2020_364_MOESM1_ESM/Figure S7.TIF
- 13024_2020_364_MOESM1_ESM/Figure S8.TIF
- 13024_2020_364_MOESM1_ESM/Figure S9.TIF
- 13024_2020_364_MOESM1_ESM/Table S1.TIF
